# Supplementary material for: Loss of ubiquitin-specific peptidase 18 destabilizes 14-3-3ζ protein and represses lung cancer metastasis
Source: Cancer Biol Ther. 2022 Apr 7;23(1):265–80. doi: 10.1080/15384047.2022.2054242 (PMC8993103; doi:10.1080/15384047.2022.2054242)
Supplement: Supplemental Material [file KCBT_A_2054242_SM3122.zip]

Archive with 8 entries (8 files):
- Sup_Figure_1.docx
- Sup_Figure_2.docx
- Sup_Figure_3.docx
- Sup_Figure_4.docx
- Sup_Figure_5.docx
- Sup_Figure_6.docx
- Sup_Figure_7.docx
- Sup_Figure_8.docx
